# Supplementary material for: Widespread 2013-2020 decreases and reduction challenges of organic aerosol in China
Source: Nat Commun. 2024 May 25;15:4465. doi: 10.1038/s41467-024-48902-0 (PMC11127919; doi:10.1038/s41467-024-48902-0)
Supplement: Supplementary file 4 — Source Data [file 41467_2024_48902_MOESM4_ESM.xlsx]

## Sheet: Figure1c
Figure 1c	Annual mean OC concentrations from continuous measurements
Unit: ug m-3
	Observation									Simulation
	NCP_Network	NCP_Network_std	YRD_Network	YRD_Network_std	Site#1	Site#2	Site#3			NCP_Network	YRD_Network
2013					8.93	14			2013
2014					7.83	14.5	18.069		2014
2015			8.43	2.08		13.7	14.096		2015		8.14
2016			8.13	1.89		11.9	14.369		2016		7.04
2017	15.797	5.02296	7.1	1.57		7.7	8.838		2017	9.39	7.02
2018	13.0464	3.82355	6.37	0.78			6.792		2018	8.4	6.54
2019	13.2239	2.76811	6.36	1.01			6.174		2019	8.54	6.1
2020	10.1981	1.45248	5.44	0.57			4.783		2020	7.02	5.45
2021	8.55222	1.05228							2021

## Sheet: Figure1e
Figure 1e	Campaign-mean OA concentrations from individual campaigns in different seasons
Unit: ug m-3
Season	DJF						MAM		JJA		SON
City	BJ	SH	SZ	LZ	XM		BJ		BJ		BJ
2013	29.7										29.51
2014	37.03			29.33					18.1		28.54
2015	30.4	18.09	18.45				21.4		16.54		23.53
2016	29.05	13									24.41
2017	23.15				9.94				12.02		10.24
2018	9		9.6	10.5	8.42		13.25		11.87		20.5
2019	13	9.3							9.3
2020	16.7		8.67	12.41	6.28		13.7				9.4

## Sheet: Figure1f
Figure 1f	SOA mass fractions in OA from individual campaigns in different seasons
Unit: ug m-3
Season	DJF						MAM		JJA		SON
City	BJ	SH	SZ	LZ	XM		BJ		BJ		BJ
2013	0.5										0.5
2014	0.32			0.37					0.57		0.55
2015	0.41	0.72	0.57				0.65		0.72		0.55
2016	0.48	0.51									0.61
2017	0.65				0.75				0.71		0.61
2018	0.56		0.52	0.52	0.72		0.63		0.68		0.71
2019	0.47	0.61							0.69
2020	0.86		0.78	0.5	0.71		0.75				0.47

## Sheet: Figure2a
Figure 2a	Annual emissions of VOC, IVOC, and SVOC in China from 2013 to 2020
Unit: Tg yr-1
VOC	residential	industry	power	transportation	solvent	total
2013	1.19526	1.60004	0.0300476	1.49044	4.69198	9.00777
2014	1.17346	1.59945	0.0293235	1.38408	5.07736	9.26368
2015	1.16082	1.61914	0.0289662	1.4837	5.48895	9.78158
2016	1.14294	1.66743	0.0293925	1.34759	5.92923	10.1166
2017	1.09456	1.63865	0.0313609	1.26538	5.95028	9.98023
2018	1.0548	1.65143	0.032906	1.23118	6.28679	10.2571
2019	1.01014	1.64052	0.0331071	1.12279	6.18755	9.9941
2020	0.969676	1.55869	0.0329226	1.05965	5.76754	9.38848
IVOC	residential	industry	power	transportation	solvent	total
2013	2.07359	1.21646	0.006	1.21807	2.51759	7.03171
2014	2.03264	1.23455	0.006	1.05224	2.71271	7.03814
2015	2.00637	1.26229	0.006	0.971685	2.91325	7.15959
2016	1.9648	1.29597	0.006	0.83099	3.10837	7.20613
2017	1.87478	1.27039	0.006	0.741068	3.15715	7.04939
2018	1.80963	1.25662	0.0072	0.680261	3.25742	7.01113
2019	1.72919	1.25537	0.0072	0.615508	3.21135	6.81861
2020	1.66597	1.20205	0.0072	0.571176	3.02165	6.46804
SVOC	residential	industry	power	transportation	total
2013	2.926	0.84	0	0.148146	3.91415
2014	2.814	0.714	0	0.142298	3.6703
2015	2.716	0.56	0	0.140558	3.41656
2016	2.604	0.448	0	0.134711	3.18671
2017	2.45	0.378	0	0.133849	2.96185
2018	2.352	0.322	0	0.131795	2.8058
2019	2.254	0.308	0	0.12651	2.68851
2020	2.156	0.28	0	0.122096	2.5581

## Sheet: Figure2b
Figure 2b	Simulated population-weighted annual-mean concentrations of POA and SOA from 2013 to 2020
Unit: ug m-3
	POA	SOA
2013	7.92288	7.72774
2014	7.26913	8.08637
2015	6.52666	8.0335
2016	5.35248	7.28468
2017	4.8009	6.95507
2018	4.32393	6.60844
2019	4.25236	6.9941
2020	3.6739	5.79243
